# Supplementary material for: Biochemical assessment of patients following ketogenic diets for epilepsy: Current practice in the UK and Ireland
Source: Epilepsia Open. 2019 Nov 29;5(1):73–9. doi: 10.1002/epi4.12371 (PMC7049795; doi:10.1002/epi4.12371)
Supplement: Supplementary file 1 [file EPI4-5-73-s001.xlsx]

## Sheet: supplementary material
Tests	Percentage of Centres requesting Test at Baseline	Percentage of Centres requesting Test at 3-months	Percentage of Centres requesting Test at 6-months	Percentage of Centres requesting Test at 12-months	Percentage of Centres requesting Test at 18-months	Percentage of Centres requesting Test at 24-months
25 Hydroxyvitamin D	1	0.6875	0.875	0.9375	0.875	1
Acetoacetate	0.125	0.125	0.125	0.125	0.125	0.125
Activated Partial Thromboplastin Time (APTT)	0.0625	0	0.0625	0.0625	0.0625	0.0625
Acylcarnitine profile	1	0.625	0.75	0.875	0.625	0.875
Alanine aminotransferase (ALT)	1	0.875	1	1	0.9375	1
Albumin	1	0.875	1	1	0.875	1
Alkaline phosphatase (ALP)	1	0.875	1	1	0.9375	1
Ammonia	0.125	0.0625	0.0625	0.0625	0.0625	0.0625
Amylase	0.0625	0.0625	0.0625	0.0625	0.0625	0.0625
Aspartate aminotransferase (AST)	0.5625	0.4375	0.5	0.5	0.5	0.5
Beta-hydroxybutyrate	0.25	0.3125	0.375	0.375	0.375	0.375
Bicarbonate	0.875	0.75	0.875	0.8125	0.875	0.875
Bilirubin	1	0.8125	0.9375	1	0.875	1
Biotinidase	0.0625	0	0	0	0	0
Blood film report	0.0625	0.0625	0.0625	0.0625	0.0625	0.0625
Blood Lactate	0.1875	0.125	0.125	0.125	0.125	0.125
Calcium	1	0.8125	0.9375	1	0.875	1
Chloride	0.5625	0.5	0.5625	0.5625	0.5	0.5625
Cholesterol:vit E ratio	0.125	0	0.0625	0.125	0	0.125
Clotting screen (unspecified which tests included)	0.125	0.0625	0.125	0.0625	0.0625	0.125
Copper	0.5	0.3125	0.4375	0.5	0.3125	0.5
C-reactive protein (CRP)	0.125	0.125	0.125	0.125	0.0625	0.125
Creatinine	1	0.875	1	1	0.9375	1
Ferritin	0.9375	0.625	0.75	0.875	0.6875	0.875
Folate	0.9375	0.5625	0.6875	0.875	0.625	0.875
Free carnitine	0.0625	0.125	0.125	0.125	0.125	0.125
Full blood count	1	0.875	1	1	0.875	1
Gamma-glutamyl transferase (GGT)	0.0625	0.0625	0.0625	0.0625	0.0625	0.0625
Glucose	0.8125	0.5625	0.625	0.6875	0.5625	0.6875
HDL cholesterol	0.6875	0.5625	0.6875	0.6875	0.5625	0.6875
LDL cholesterol	0.6875	0.5625	0.6875	0.6875	0.5625	0.6875
Magnesium	1	0.8125	0.9375	1	0.875	1
Mean cell volume	0.0625	0.0625	0.0625	0.0625	0.0625	0.0625
Non HDL cholesterol	0.0625	0.0625	0.0625	0.0625	0.0625	0.0625
Non-esterified fatty acids	0.3125	0.1875	0.1875	0.1875	0.1875	0.1875
Partial pressure of carbon dioxide (pCO2)	0.0625	0.0625	0.0625	0.0625	0.0625	0.0625
pH	0.0625	0.0625	0.0625	0.0625	0.0625	0.0625
Phosphate	0.9375	0.8125	0.9375	0.9375	0.875	0.9375
Potassium	1	0.875	1	1	0.9375	1
Prothrombin time or International normalised ratio (INR)	0.13	0.0625	0.13	0.13	0.13	0.13
Reticulocyte count	0.0625	0.0625	0.0625	0.0625	0.0625	0.0625
Selenium	0.9375	0.625	0.875	0.9375	0.75	0.9375
Serum amino acids	0.4375	0.125	0.125	0.125	0.125	0.125
Sodium	1	0.875	1	1	0.9375	1
Thyroid function test	0.1875	0.125	0.125	0.125	0.125	0.125
Total cholesterol	1	0.875	1	1	0.875	1
Total cholesterol:HDL cholesterol radio	0.0625	0.0625	0.0625	0.0625	0.0625	0.0625
Total protein	0.6875	0.625	0.6875	0.6875	0.6875	0.6875
Triglycerides	1	0.875	1	1	0.875	1
Urate / uric acid	0.25	0.25	0.25	0.25	0.25	0.25
Urea	1	0.875	1	1	0.9375	1
Urine blood	0.1875	0.125	0.125	0.1875	0.125	0.1875
Urine calcium	0.5	0.4375	0.5625	0.625	0.5625	0.625
Urine calcium:creatinine ratio	0.6875	0.5625	0.6875	0.8125	0.75	0.8125
Urine creatinine	0.5	0.4375	0.5625	0.625	0.5625	0.625
Urine ketones	0.0625	0.0625	0.0625	0.0625	0.0625	0.0625
Urine organic acids	0.625	0.125	0.125	0.125	0.125	0.125
Urine proteins	0.3125	0.1875	0.1875	0.1875	0.1875	0.1875
Vitamin A	0.9375	0.5625	0.75	0.9375	0.5625	0.9375
Vitamin B12	0.8125	0.4375	0.5625	0.8125	0.5	0.8125
Vitamin E	0.9375	0.5625	0.75	0.875	0.625	0.9375
White blood cell differential	0.0625	0.0625	0.0625	0.0625	0.0625	0.0625
Zinc	1	0.6875	0.875	1	0.75	1
